# Supplementary material for: Methylation status of individual CpG sites within Alu elements in the human genome and Alu hypomethylation in gastric carcinomas
Source: BMC Cancer. 2010 Feb 17;10:44. doi: 10.1186/1471-2407-10-44 (PMC2834620; doi:10.1186/1471-2407-10-44)
Supplement: Additional file 1 — Table S1. - Correlation coefficients of methylation status between each CpG site and Alu clone subgroups with various methylated CpGs. All of 427 Alu clones were classified into different subgroups according to the methylated-CpG number. Average methylation frequency of each CpG site within each Alu subgroup was calculated (methylated-CpG number of the CpG site to the clone number of Alu within the subgroup). The correlation coefficient was calculated for each CpG site based on the corresponding average methylation frequency within each subgroup and the total methylated-CpG number within the subgroup. [file 1471-2407-10-44-S1.XLS]

## Sheet: Correlation
		Average methylation frequency of each CpG site within each Alu subgroup																						Count of methylated-CpG at each CpG site within each Alu subgroup
Subgroup	Total methylated-CpG number	A	B	C	D	E	F	G	H	I	J	K	L	M	N	O	P	Q		H&J	A-C	B&C	Clone number within each Alu subgroup	A	B	C	D	E	F	G	H	I	J	K	L	M	N	O	P	Q	H&J	A-C	B&C
0 CpG	0	0	0	0	0	0	0	0	0	0	0	0	0	0	0	0	0	0		0	0	0	28	0	0	0	0	0	0	0	0	0	0	0	0	0	0	0	0	0	0	0	0
1 CpG	1	0.075	0.025	0.075	0.025	0.175	0	0.075	0.025	0.025	0.025	0.025	0.075	0.05	0.05	0.125	0.1	0.05		0	0	0	40	3	1	3	1	7	0	3	1	1	1	1	3	2	2	5	4	2	0	0	0
2 CpG	2	0.0923077	0.184615	0.0461538	0.184615	0.169231	0.0769231	0.123077	0.0769231	0.0769231	0.0461538	0.107692	0.123077	0.0307692	0.292308	0.2	0.0769231	0.0923077		0	0	0.0153846	65	6	12	3	12	11	5	8	5	5	3	7	8	2	19	13	5	6	0	0	1
3 CpG	3	0.277778	0.15	0.225	0.35	0.425	0.375	0.375	0.225	0.2	0.3	0.425	0.375	0.4	0.325	0.35	0.175	0.225		0.025	0	0.025	72	20	6	9	14	17	15	15	9	8	12	17	15	16	13	14	7	9	1	0	1
4 CpG	4	0.363636	0.257576	0.272727	0.439394	0.136364	0.166667	0.257576	0.227273	0.0757576	0.166667	0.19697	0.242424	0.227273	0.212121	0.212121	0.242424	0.318182		0.0454545	0.030303	0.0757576	66	24	17	18	29	9	11	17	15	5	11	13	16	15	14	14	16	21	3	2	5
5 CpG	5	0.347826	0.173913	0.282609	0.326087	0.26087	0.23913	0.326087	0.282609	0.152174	0.195652	0.326087	0.23913	0.195652	0.369565	0.543478	0.369565	0.369565		0.0217391	0.0434783	0.0652174	46	16	8	13	15	12	11	15	13	7	9	15	11	9	17	25	17	17	1	2	3
6 CpG	6	0.47619	0.404762	0.238095	0.428571	0.357143	0.285714	0.452381	0.261905	0.0714286	0.357143	0.309524	0.214286	0.380952	0.47619	0.595238	0.428571	0.261905		0.0952381	0.0238095	0.142857	42	20	17	10	18	15	12	19	11	3	15	13	9	16	20	25	18	11	4	1	6
7 CpG	7	0.384615	0.461538	0.346154	0.538462	0.423077	0.307692	0.538462	0.461538	0.115385	0.346154	0.384615	0.346154	0.576923	0.538462	0.653846	0.230769	0.346154		0.192308	0	0.0769231	26	10	12	9	14	11	8	14	12	3	9	10	9	15	14	17	6	9	5	0	2
8 CpG	8	0.5	0.571429	0.571429	0.5	0.571429	0.785714	0.5	0.428571	0.214286	0.428571	0.5	0.214286	0.5	0.714286	0.357143	0.285714	0.357143		0.0714286	0.142857	0.428571	14	7	8	8	7	8	11	7	6	3	6	7	3	7	10	5	4	5	1	2	6
9 CpG	9	0.769231	0.615385	0.692308	0.538462	0.615385	0.538462	0.769231	0.615385	0	0.615385	0.538462	0.230769	0.461538	0.461538	0.538462	0.538462	0.461538		0.384615	0.307692	0.384615	13	10	8	9	7	8	7	10	8	0	8	7	3	6	6	7	7	6	5	4	5
10 CpG	10	1	0.428571	0.857143	0.571429	0.857143	0.714286	0.714286	0.428571	0.142857	0.571429	0.142857	0.428571	0.857143	0.571429	0.142857	0.857143	0.714286		0	0.285714	0.285714	7	7	3	6	4	6	5	5	3	1	4	1	3	6	4	1	6	5	0	2	2
>11 CpG	12	0.875	0.875	0.625	0.875	1	0.875	0.5	0.875	0	0.75	0.75	0.125	0.875	1	0.875	0.25	0.625		0.5	0.5	0.5	8	7	7	5	7	8	7	4	7	0	6	6	1	7	8	7	2	5	4	4	4
Correlation		0.95023	0.93983	0.922205	0.945138	0.929917	0.915545	0.881427	0.945553	0.0718579	0.962591	0.758582	0.445997	0.92518	0.918712	0.676936	0.691813	0.936402		0.70841	0.848691	0.889929
